# Supplementary material for: Structural Evaluation and Conformational Dynamics of ZNF141T474I Mutation Provoking Postaxial Polydactyly Type A
Source: Bioengineering (Basel). 2022 Dec 1;9(12):749. doi: 10.3390/bioengineering9120749 (PMC9774408; doi:10.3390/bioengineering9120749)
Supplement: Supplementary file 1 [file bioengineering-09-00749-s001.zip]

Archive with 1 entries (1 files):
- bioengineering-2011891-supplementary.pdf
